# Supplementary material for: Understanding the Perioperative Perception of Pain in Patients with Crohn’s Disease: Epidural Versus Non-Epidural Analgesia
Source: J Clin Med. 2025 Jun 19;14(12):4383. doi: 10.3390/jcm14124383 (PMC12193785; doi:10.3390/jcm14124383)
Supplement: Supplementary file 1 [file jcm-14-04383-s001.zip]

Archive with 1 entries (1 files):
- jcm-3677658-supplementary.pdf
